# Supplementary material for: Infant Feeding Practices That Substitute Exclusive Breastfeeding in a Semi-Rural Mexican Community: Types, Moments, and Associated Factors
Source: Nutrients. 2022 May 11;14(10):2017. doi: 10.3390/nu14102017 (PMC9146950; doi:10.3390/nu14102017)
Supplement: Supplementary file 1 [file nutrients-14-02017-s001.zip]

Archive with 1 entries (1 files):
- nutrients-1649331-supplementary.pdf
